# Supplementary material for: Rescue of Low-Yield DNA Samples for Next-Generation Sequencing Using Vacuum Centrifugal Concentration in a Clinical Workflow
Source: Reports (MDPI). 2023 May 23;6(2):23. doi: 10.3390/reports6020023 (PMC12225422; doi:10.3390/reports6020023)
Supplement: Supplementary file 1 [file reports-06-00023-s001.zip]

Archive with 1 entries (1 files):
- reports-2352393-supplementary.pdf
